# Supplementary material for: Epidemiology of thyroid cancer in Asia in 2020 and its projection to 2040
Source: BMC Public Health. 2025 Sep 30;25:3201. doi: 10.1186/s12889-025-24029-9 (PMC12486971; doi:10.1186/s12889-025-24029-9)
Supplement: Supplementary file 1 — Supplementary Material 1 [file 12889_2025_24029_MOESM1_ESM.xlsx]

## Sheet: Both sexes
Location	Prevalence		Incidence					Mortality					MIR	Asia region
	5-year prevalent cases	5-year prevalence rate	Number	Uncertainty interval	Crude rate	ASR	Cumulative risk (%)	Number	Uncertainty interval	Crude rate	ASR	Cumulative risk (%)
China	733227	50.7	221093	[139553.0-350276.0]	15.3	11.3	1.25	9261	[8327.0-10299.9]	0.64	0.4	0.13	0.04	Eastern Asia
Korea, Republic of	61590	120.1	17788	[15131.6-20910.8]	34.7	26.6	2.58	386	[335.5-444.2]	0.75	0.3	0.14	0.02	Eastern Asia
Japan	61142	48.3	18087	[16347.6-20011.5]	14.3	8	1.17	2068	[1941.4-2202.8]	1.6	0.33	0.16	0.11	Eastern Asia
India	55248	4	20432	[19068.4-21893.2]	1.5	1.4	0.25	4895	[4547.7-5268.9]	0.35	0.37	0.11	0.23	South-Central Asia
Turkey	47883	56.8	13682	[12518.1-14954.1]	16.2	14.3	1.63	795	[710.5-889.6]	0.94	0.74	0.25	0.06	Western Asia
Indonesia	38650	14.1	13114	[11296.4-15224.1]	4.8	4.7	1.12	2224	[1911.0-2588.2]	0.81	0.89	0.47	0.17	South-Eastern Asia
Philippines	19260	17.6	6345	[5758.5-6991.2]	5.8	6.2	1.02	743	[659.9-836.5]	0.68	0.81	0.35	0.12	South-Eastern Asia
Viet Nam	16289	16.7	5471	[5033.5-5946.6]	5.6	4.8	0.51	642	[585.7-703.7]	0.66	0.57	0.12	0.12	South-Eastern Asia
Iran, Islamic Republic of	13978	16.6	4114	[3932.2-4304.2]	4.9	4.4	0.59	485	[428.8-548.6]	0.58	0.58	0.18	0.12	South-Central Asia
Thailand	11941	17.1	3646	[3056.4-4349.4]	5.2	4	0.47	397	[320.7-491.5]	0.57	0.32	0.1	0.11	South-Eastern Asia
Saudi Arabia	10336	29.7	2833	[2513.5-3193.1]	8.1	7.5	1.05	263	[223.0-310.2]	0.76	1.1	0.39	0.09	Western Asia
Pakistan	6578	3	2762	[2123.7-3592.1]	1.3	1.5	0.18	578	[439.9-759.5]	0.26	0.36	0.07	0.2	South-Central Asia
Israel	5363	62	1387	[1223.6-1572.2]	16	14.3	1.87	75	[58.0-97.0]	0.87	0.49	0.19	0.05	Western Asia
Sri Lanka	5336	24.9	1617	[1530.5-1708.4]	7.6	6.8	0.69	199	[185.7-213.2]	0.93	0.72	0.13	0.12	South-Central Asia
Iraq	4797	11.9	1660	[1565.9-1759.8]	4.1	5.3	0.85	237	[219.7-255.6]	0.59	1.1	0.42	0.14	Western Asia
Myanmar	3966	7.3	1586	[745.1-3375.8]	2.9	2.7	0.35	219	[115.8-414.2]	0.4	0.42	0.12	0.14	South-Eastern Asia
Bangladesh	3935	2.4	1526	[570.8-4079.6]	0.93	0.95	0.13	359	[143.8-896.3]	0.22	0.26	0.06	0.24	South-Central Asia
Malaysia	2694	8.3	795	[714.2-885.0]	2.5	2.2	0.35	147	[130.4-165.7]	0.45	0.43	0.17	0.18	South-Eastern Asia
Singapore	2288	39.1	572	[465.0-703.6]	9.8	6.5	0.91	58	[40.8-82.5]	0.99	0.52	0.23	0.1	South-Eastern Asia
Syrian Arab Republic	2186	12.5	939	[361.5-2439.2]	5.4	5.7	0.8	170	[67.7-427.0]	0.97	1.3	0.38	0.18	Western Asia
Korea, Democratic Republic of	2146	8.3	988	[544.2-1793.6]	3.8	3.1	0.34	146	[59.3-359.5]	0.57	0.4	0.09	0.15	Eastern Asia
Kazakhstan	1787	9.5	503	[451.2-560.7]	2.7	2.4	0.38	104	[82.8-130.6]	0.55	0.48	0.14	0.2	South-Central Asia
Cambodia	1736	10.4	709	[333.1-1509.1]	4.2	4.5	0.61	100	[52.9-189.1]	0.6	0.81	0.29	0.14	South-Eastern Asia
Jordan	1569	15.4	511	[410.9-635.6]	5	5.6	0.82	64	[47.9-85.5]	0.63	0.94	0.34	0.13	Western Asia
Nepal	1549	5.3	701	[562.8-873.2]	2.4	2.5	0.66	176	[136.6-226.8]	0.6	0.7	0.33	0.25	South-Central Asia
United Arab Emirates	1502	15.2	405	[335.9-488.3]	4.1	5	1.05	33	[25.9-42.1]	0.33	1.3	0.76	0.08	Western Asia
Azerbaijan	1400	13.8	426	[352.0-515.5]	4.2	3.5	0.42	72	[57.3-90.4]	0.71	0.63	0.14	0.17	Western Asia
Lebanon	1380	20.2	444	[392.6-502.2]	6.5	6	0.75	58	[49.3-68.2]	0.85	0.77	0.22	0.13	Western Asia
Uzbekistan	1232	3.7	402	[278.5-580.3]	1.2	1.2	0.17	62	[45.3-84.8]	0.19	0.22	0.05	0.16	South-Central Asia
Yemen	1102	3.7	560	[343.4-913.3]	1.9	2.7	0.32	147	[85.0-254.2]	0.49	0.97	0.18	0.26	Western Asia
Kuwait	937	21.9	264	[221.3-315.0]	6.2	5.2	0.7	25	[19.8-31.5]	0.59	0.89	0.32	0.1	Western Asia
Lao People's Democratic Republic	889	12.2	348	[163.5-740.7]	4.8	5.3	0.71	44	[23.3-83.2]	0.6	0.86	0.29	0.13	South-Eastern Asia
Georgia	857	21.5	252	[234.0-271.4]	6.3	4.7	0.58	37	[25.5-53.6]	0.93	0.49	0.13	0.15	Western Asia
Oman	652	12.8	185	[140.5-243.6]	3.6	3.4	0.41	21	[14.9-29.5]	0.41	0.72	0.2	0.11	Western Asia
Armenia	557	18.8	175	[162.5-188.4]	5.9	3.7	0.83	44	[31.7-61.0]	1.5	0.81	0.32	0.25	Western Asia
Gaza Strip and West Bank	557	10.9	192	[73.9-498.8]	3.8	4.8	0.61	32	[12.7-80.4]	0.63	1.1	0.28	0.17	Western Asia
Afghanistan	550	1.4	260	[97.3-695.1]	0.67	1.1	0.14	74	[29.6-184.8]	0.19	0.38	0.07	0.28	South-Central Asia
Kyrgyzstan	309	4.7	104	[57.1-189.5]	1.6	1.7	0.23	23	[13.9-38.0]	0.35	0.43	0.09	0.22	South-Central Asia
Qatar	279	9.7	77	[35.2-168.5]	2.7	2.6	0.39	8	[3.2-20.1]	0.28	0.68	0.19	0.1	Western Asia
Turkmenistan	234	3.9	73	[64.6-82.5]	1.2	1.4	0.2	18	[7.9-41.2]	0.3	0.38	0.08	0.25	South-Central Asia
Mongolia	144	4.4	45	[30.4-66.6]	1.4	1.5	0.29	11	[5.2-23.3]	0.34	0.44	0.13	0.24	Eastern Asia
Bahrain	129	7.6	36	[23.2-55.8]	2.1	2.4	0.42	3	[1.7-5.2]	0.18	0.4	0.13	0.09	Western Asia
Brunei Darussalam	101	23.1	29	[16.9-49.7]	6.6	6.2	1.33	2	[0.70-6.0]	0.46	0.61	0.61	0.07	South-Eastern Asia
Tajikistan	77	0.81	27	[11.0-66.1]	0.28	0.4	0.08	8	[3.8-17.0]	0.08	0.15	0.05	0.29	South-Central Asia
Maldives	57	10.5	19	[7.1-50.8]	3.5	4.5	1.09	NA	NA	NA	NA	NA	NA	South-Central Asia
Timor-Leste	37	2.8	14	[6.6-29.8]	1.1	1.4	0.21	2	[1.1-3.8]	0.15	0.2	0.07	0.14	South-Eastern Asia
Bhutan	22	2.9	8	[6.4-10.0]	1	1.2	0.18	2	[1.6-2.5]	0.26	0.35	0.07	0.26	South-Central Asia

## Sheet: Males
Location	Prevalence		Incidence					Mortality					MIR	Asia region
	5-year prevalent cases	5-year prevalence rate	Number	Uncertainty interval	Crude rate	ASR	Cumulative risk (%)	Number	Uncertainty interval	Crude rate	ASR	Cumulative risk (%)
China	165798	22.3	53389	[14999.7-190029.0]	7.2	5.4	0.64	3386	[2837.1-4041.1]	0.46	0.31	0.1	0.06	Eastern Asia
Japan	16295	26.4	4602	[3685.4-5746.6]	7.5	3.9	0.65	591	[522.8-668.1]	0.96	0.26	0.11	0.13	Eastern Asia
India	14352	2	5614	[4924.6-6399.8]	0.78	0.8	0.15	2468	[2146.4-2837.7]	0.34	0.38	0.11	0.44	South-Central Asia
Indonesia	11509	8.4	4061	[2982.2-5530.1]	2.9	3	0.59	813	[594.0-1112.8]	0.59	0.7	0.3	0.2	South-Eastern Asia
Korea, Republic of	11196	43.6	3029	[2308.5-3974.4]	11.8	9.4	0.89	113	[85.9-148.6]	0.44	0.22	0.09	0.04	Eastern Asia
Turkey	8663	20.8	2648	[2169.1-3232.7]	6.4	5.7	0.78	276	[216.4-352.0]	0.66	0.6	0.2	0.1	Western Asia
Philippines	4031	7.3	1418	[1198.8-1677.2]	2.6	3	0.61	223	[181.6-273.8]	0.41	0.6	0.28	0.16	South-Eastern Asia
Saudi Arabia	3122	15.5	884	[668.4-1169.2]	4.4	4	0.64	108	[73.4-158.8]	0.54	0.81	0.28	0.12	Western Asia
Iran, Islamic Republic of	3024	7.1	942	[856.4-1036.2]	2.2	2	0.31	149	[122.1-181.9]	0.35	0.35	0.1	0.16	South-Central Asia
Viet Nam	2910	6	1038	[849.2-1268.8]	2.1	1.9	0.24	157	[125.9-195.8]	0.32	0.32	0.09	0.15	South-Eastern Asia
Thailand	2083	6.1	687	[508.5-928.1]	2	1.4	0.24	107	[74.4-154.0]	0.32	0.18	0.07	0.16	South-Eastern Asia
Pakistan	1960	1.7	857	[520.8-1410.2]	0.75	0.94	0.11	276	[164.5-463.1]	0.24	0.35	0.06	0.32	South-Central Asia
Israel	1296	30.1	358	[286.5-447.4]	8.3	7.4	1.08	27	[17.6-41.4]	0.63	0.44	0.14	0.08	Western Asia
Bangladesh	1195	1.4	487	[68.1-3480.6]	0.58	0.62	0.09	191	[30.6-1190.6]	0.23	0.27	0.06	0.4	South-Central Asia
Iraq	1010	5	362	[320.0-409.6]	1.8	2.5	0.43	68	[57.9-79.8]	0.33	0.68	0.24	0.18	Western Asia
Myanmar	973	3.7	406	[96.8-1702.2]	1.5	1.5	0.21	69	[20.6-231.2]	0.26	0.3	0.07	0.17	South-Eastern Asia
Sri Lanka	854	8.3	273	[239.3-311.5]	2.7	2.4	0.28	59	[50.0-69.6]	0.57	0.45	0.1	0.21	South-Central Asia
Nepal	824	6.2	402	[249.4-648.0]	3	3.2	1.21	121	[69.7-210.1]	0.91	1.1	0.67	0.3	South-Central Asia
Malaysia	791	4.8	246	[197.3-306.7]	1.5	1.4	0.22	60	[46.9-76.8]	0.36	0.35	0.12	0.24	South-Eastern Asia
Singapore	644	21	171	[111.2-262.9]	5.6	3.6	0.53	20	[10.7-37.2]	0.65	0.4	0.14	0.12	South-Eastern Asia
Syrian Arab Republic	465	5.3	208	[28.7-1505.8]	2.4	2.7	0.38	50	[7.4-337.5]	0.57	0.79	0.2	0.24	Western Asia
Lebanon	430	12.5	145	[109.0-192.9]	4.2	3.9	0.53	23	[15.5-34.1]	0.67	0.62	0.18	0.16	Western Asia
Korea, Democratic Republic of	416	3.3	202	[39.0-1046.9]	1.6	1.3	0.14	42	[9.6-184.7]	0.33	0.26	0.05	0.21	Eastern Asia
Azerbaijan	357	7	115	[82.6-160.0]	2.3	2	0.22	16	[10.8-23.8]	0.32	0.31	0.06	0.14	Western Asia
United Arab Emirates	325	4.8	93	[63.0-137.3]	1.4	2.1	0.69	10	[6.0-16.6]	0.15	0.74	0.52	0.11	Western Asia
Kazakhstan	268	2.9	82	[62.3-107.9]	0.9	0.9	0.17	31	[20.2-47.6]	0.34	0.36	0.1	0.38	South-Central Asia
Yemen	256	1.7	142	[59.4-339.5]	0.95	1.6	0.19	41	[15.4-108.9]	0.27	0.59	0.1	0.28	Western Asia
Cambodia	249	3.1	110	[26.2-461.2]	1.3	1.6	0.32	24	[7.2-80.4]	0.29	0.53	0.27	0.22	South-Eastern Asia
Uzbekistan	243	1.5	85	[46.2-156.3]	0.51	0.55	0.07	24	[14.3-40.3]	0.14	0.18	0.03	0.27	South-Central Asia
Jordan	222	4.3	75	[52.5-107.2]	1.5	1.7	0.23	14	[9.0-21.9]	0.27	0.44	0.13	0.18	Western Asia
Kuwait	180	6.9	54	[37.4-77.9]	2.1	1.8	0.26	6	[3.7-9.7]	0.23	0.37	0.1	0.11	Western Asia
Oman	174	5.2	50	[24.1-103.6]	1.5	1.7	0.27	7	[2.8-17.2]	0.21	0.39	0.14	0.14	Western Asia
Armenia	152	10.9	51	[43.5-59.8]	3.7	2.7	0.55	15	[8.9-25.3]	1.1	0.75	0.28	0.3	Western Asia
Lao People's Democratic Republic	134	3.7	56	[13.4-234.8]	1.5	1.9	0.38	9	[2.7-30.2]	0.25	0.45	0.23	0.17	South-Eastern Asia
Afghanistan	132	0.66	65	[9.1-464.6]	0.33	0.56	0.07	28	[4.5-174.5]	0.14	0.28	0.04	0.42	South-Central Asia
Qatar	123	5.7	35	[6.7-182.7]	1.6	1.5	0.19	4	[0.60-27.0]	0.18	0.26	0.04	0.11	Western Asia
Gaza Strip and West Bank	118	4.6	42	[5.8-304.1]	1.6	2.2	0.27	9	[1.3-60.8]	0.35	0.57	0.11	0.22	Western Asia
Georgia	104	5.5	32	[27.3-37.5]	1.7	1.2	0.17	8	[3.7-17.2]	0.42	0.27	0.06	0.25	Western Asia
Turkmenistan	48	1.6	16	[11.9-21.4]	0.54	0.66	0.08	6	[1.1-31.4]	0.2	0.28	0.04	0.37	South-Central Asia
Kyrgyzstan	37	1.1	14	[4.1-48.1]	0.43	0.41	0.04	4	[1.4-11.2]	0.12	0.15	0.02	0.28	South-Central Asia
Bahrain	35	3.2	10	[3.9-25.5]	0.91	1.5	0.37	2	[0.60-6.6]	0.18	0.62	0.23	0.2	Western Asia
Mongolia	30	1.9	10	[4.5-22.2]	0.62	0.78	0.12	4	[1.2-13.8]	0.25	0.33	0.04	0.4	Eastern Asia
Brunei Darussalam	28	12.3	8	[2.9-22.3]	3.5	3.1	0.33	NA	NA	NA	NA	NA	#VALUE!	South-Eastern Asia
Maldives	18	5.2	6	[0.80-42.9]	1.7	2.5	0.27	NA	NA	NA	NA	NA	#VALUE!	South-Central Asia
Tajikistan	14	0.29	5	[0.80-30.0]	0.1	0.15	0.02	2	[0.40-9.1]	0.04	0.07	0.01	0.4	South-Central Asia
Bhutan	7	1.7	3	[2.0-4.5]	0.73	0.81	0.14	2	[1.3-3.1]	0.49	0.63	0.13	0.67	South-Central Asia
Timor-Leste	4	0.6	2	[0.50-8.4]	0.3	0.46	0.06	NA	NA	NA	NA	NA	#VALUE!	South-Eastern Asia

## Sheet: Females
Location	Prevalence		Incidence					Mortality					MIR	Asia region
	5-year prevalent cases	5-year prevalence rate	Number	Uncertainty interval	Crude rate	ASR	Cumulative risk (%)	Number	Uncertainty interval	Crude rate	ASR	Cumulative risk (%)
China	567429	80.4	167704	[102360.0-274763.0]	23.8	17.5	1.86	5875	[5143.2-6711.0]	0.83	0.48	0.15	0.03	Eastern Asia
Korea, Republic of	50394	196.8	14759	[12067.8-18050.4]	57.6	44.7	4.24	273	[231.8-321.5]	1.1	0.36	0.17	0.02	Eastern Asia
Japan	44847	69.3	13485	[12037.4-15106.7]	20.8	12.2	1.66	1477	[1372.1-1590.0]	2.3	0.36	0.19	0.11	Eastern Asia
India	40896	6.2	14818	[13661.2-16072.8]	2.2	2.1	0.34	2427	[2225.6-2646.6]	0.37	0.35	0.12	0.17	South-Central Asia
Turkey	39220	91.8	11034	[9990.9-12186.0]	25.8	22.4	2.41	519	[457.2-589.2]	1.2	0.85	0.28	0.05	Western Asia
Indonesia	27141	20	9053	[7634.6-10735.0]	6.7	6.2	1.5	1411	[1186.6-1677.9]	1	1	0.57	0.15	South-Eastern Asia
Philippines	15229	27.9	4927	[4375.0-5548.6]	9	9.2	1.36	520	[449.7-601.3]	0.95	0.98	0.39	0.11	South-Eastern Asia
Viet Nam	13379	27.4	4433	[4044.9-4858.3]	9.1	7.6	0.76	485	[438.5-536.5]	1	0.8	0.15	0.11	South-Eastern Asia
Iran, Islamic Republic of	10954	26.3	3172	[3013.3-3339.1]	7.6	6.7	0.88	336	[287.3-392.9]	0.81	0.83	0.29	0.11	South-Central Asia
Thailand	9858	27.5	2959	[2380.0-3678.9]	8.3	6.4	0.69	290	[222.8-377.4]	0.81	0.45	0.12	0.1	South-Eastern Asia
Saudi Arabia	7214	49.1	1949	[1707.3-2224.9]	13.3	12.9	1.62	155	[129.1-186.1]	1.1	1.5	0.49	0.08	Western Asia
Pakistan	4618	4.3	1905	[1398.1-2595.7]	1.8	2	0.24	302	[219.0-416.5]	0.28	0.38	0.08	0.16	South-Central Asia
Sri Lanka	4482	40.2	1344	[1265.1-1427.8]	12.1	10.9	1.04	140	[129.8-151.0]	1.3	0.97	0.16	0.11	South-Central Asia
Israel	4067	93.5	1029	[884.2-1197.5]	23.7	20.9	2.59	48	[34.8-66.3]	1.1	0.54	0.23	0.05	Western Asia
Iraq	3787	19.1	1298	[1214.8-1386.9]	6.5	7.9	1.19	169	[155.1-184.2]	0.85	1.4	0.54	0.13	Western Asia
Myanmar	2993	10.6	1180	[485.1-2870.3]	4.2	3.8	0.46	150	[70.9-317.5]	0.53	0.5	0.15	0.13	South-Eastern Asia
Bangladesh	2740	3.4	1039	[333.8-3234.0]	1.3	1.3	0.17	168	[58.4-483.2]	0.21	0.25	0.06	0.16	South-Central Asia
Malaysia	1903	12.1	549	[485.6-620.7]	3.5	3.1	0.47	87	[75.9-99.8]	0.55	0.51	0.23	0.16	South-Eastern Asia
Korea, Democratic Republic of	1730	13.1	786	[414.5-1490.4]	6	4.8	0.51	104	[33.4-323.8]	0.79	0.5	0.12	0.13	Eastern Asia
Syrian Arab Republic	1721	19.7	731	[245.8-2173.5]	8.4	8.6	1.17	120	[41.9-343.3]	1.4	1.7	0.52	0.17	Western Asia
Singapore	1644	59	401	[316.6-507.9]	14.4	9.7	1.28	38	[24.8-58.3]	1.4	0.62	0.29	0.1	South-Eastern Asia
Kazakhstan	1519	15.7	421	[374.0-473.9]	4.4	3.7	0.53	73	[55.8-95.5]	0.76	0.56	0.16	0.17	South-Central Asia
Cambodia	1487	17.4	599	[246.3-1457.0]	7	7	0.86	76	[35.9-160.9]	0.89	1	0.31	0.13	South-Eastern Asia
Jordan	1347	26.7	436	[334.6-568.1]	8.7	9.6	1.36	50	[34.2-73.2]	0.99	1.4	0.51	0.11	Western Asia
United Arab Emirates	1177	38.5	312	[252.1-386.1]	10.2	12.5	1.96	23	[17.4-30.3]	0.75	2.6	1.23	0.07	Western Asia
Azerbaijan	1043	20.6	311	[246.2-392.8]	6.1	5	0.59	56	[42.4-74.0]	1.1	0.88	0.2	0.18	Western Asia
Uzbekistan	989	5.9	317	[200.1-502.1]	1.9	1.9	0.25	38	[25.7-56.2]	0.23	0.26	0.06	0.12	South-Central Asia
Lebanon	950	28	299	[259.9-344.0]	8.8	8.1	0.97	35	[29.3-41.8]	1	0.92	0.25	0.11	Western Asia
Yemen	846	5.7	418	[231.5-754.7]	2.8	3.9	0.44	106	[54.7-205.5]	0.72	1.3	0.24	0.26	Western Asia
Kuwait	757	45.7	210	[171.6-256.9]	12.7	11.2	1.42	19	[14.6-24.8]	1.1	1.7	0.61	0.09	Western Asia
Lao People's Democratic Republic	755	20.8	292	[120.0-710.3]	8.1	8.6	1.03	35	[16.5-74.1]	0.97	1.2	0.35	0.12	South-Eastern Asia
Georgia	753	36.1	220	[202.4-239.2]	10.5	8	0.91	29	[19.0-44.3]	1.4	0.64	0.18	0.13	Western Asia
Nepal	725	4.6	299	[233.5-382.9]	1.9	1.9	0.23	55	[41.3-73.2]	0.35	0.41	0.07	0.18	South-Central Asia
Oman	478	27.5	135	[100.3-181.7]	7.8	7.4	0.71	14	[9.7-20.2]	0.81	1.2	0.27	0.1	Western Asia
Gaza Strip and West Bank	439	17.5	150	[50.4-446.0]	6	7.3	0.92	23	[8.0-65.8]	0.91	1.5	0.41	0.15	Western Asia
Afghanistan	418	2.2	195	[62.6-607.0]	1	1.7	0.22	46	[16.0-132.3]	0.24	0.48	0.09	0.24	South-Central Asia
Armenia	405	25.8	124	[114.1-134.8]	7.9	4.5	1.02	29	[19.1-44.0]	1.8	0.84	0.35	0.23	Western Asia
Kyrgyzstan	272	8.3	90	[45.4-178.4]	2.7	2.8	0.37	19	[10.7-33.6]	0.58	0.62	0.14	0.21	South-Central Asia
Turkmenistan	186	6.1	57	[49.8-65.2]	1.9	2	0.29	12	[4.6-31.2]	0.39	0.45	0.11	0.21	South-Central Asia
Qatar	156	21.8	42	[17.4-101.1]	5.9	6.1	0.82	4	[1.4-11.4]	0.56	1.6	0.42	0.09	Western Asia
Mongolia	114	6.9	35	[22.3-54.9]	2.1	2.1	0.4	7	[2.7-18.1]	0.42	0.5	0.18	0.2	Eastern Asia
Bahrain	94	15.6	26	[15.8-42.7]	4.3	4.2	0.54	1	[0.50-1.9]	0.17	0.16	0.02	0.04	Western Asia
Brunei Darussalam	73	34.7	21	[11.2-39.5]	10	9.4	2.29	2	[0.60-7.2]	0.95	1.2	1.18	0.09	South-Eastern Asia
Tajikistan	63	1.3	22	[7.8-61.9]	0.46	0.64	0.12	6	[2.5-14.4]	0.13	0.22	0.08	0.28	South-Central Asia
Maldives	39	19.7	13	[4.2-40.5]	6.6	7.1	2	NA	NA	NA	NA	NA	#VALUE!	South-Central Asia
Timor-Leste	33	5.1	12	[4.9-29.2]	1.8	2.4	0.35	2	[0.90-4.2]	0.31	0.38	0.14	0.17	South-Eastern Asia
Bhutan	15	4.1	5	[3.8-6.6]	1.4	1.7	0.22	NA	NA	NA	NA	NA	#VALUE!	South-Central Asia
